# Supplementary material for: Digital education about delirium for health care professional students: a mixed methods systematic review
Source: BMC Med Educ. 2024 Jul 15;24:762. doi: 10.1186/s12909-024-05725-3 (PMC11247797; doi:10.1186/s12909-024-05725-3)
Supplement: Supplementary file 2 — Supplementary Material 2. [file 12909_2024_5725_MOESM2_ESM.xlsx]

## Sheet: Sheet1
Title	Authors, country	Journal details	Study aim	Study design	Intervention title	Intervention description	Setting	Sampling method	Population	Participant characteristics	Outcome measures, quantitative	Qualitative data collection methods	Analysis method	Results, quantitative	Results, qualitative	Facilitators & barriers to programme success * quant & qual.	CCAT SCORE	Include /Exclude with reasons
Implications of the COVID-19 pandemic: Virtual nursing education for delirium care.	Bourgault, A, Mayerson, E., Nai, M.,Orsini-Garry, A., Alexander, I.M. USA	Year published 2022 Journal of Professional Nursing 38 (2022) 54â€“64	Evaluate students to demonstrate the attainment of objectives. Research question not clearly identified.	evaluation Nothing on ethical aspects of a research design.	VS clinical day	VS clinical day using interactive computer-based technology to educate nursing students to prevent, recognize, and manage delirium. The VS clinical was in conjunction with a Behavioral Health course. authors "developed a VS experience for students to learn and apply critical thinking skills in assessing, completing a conceptual model ..., and developing a brief care plan...to manage patients with…	University (School of Nursing)	no clear method outlined.	8 students in each clinical group , not stated now many clinical groups	not provided	ongoing evaluation all day... through a variety of observations, discussion and tests. also included student journals, work done on conceptual models, care plans....	a/a	correcting students' work .... so does not seem to be research study per se. Accessed data form SET end of semester data but no description of the type of analysis undertaken.	"Evaluation of students demonstrated attainment of objectives. Students reported satisfaction with the VS experience." (page 55) " Collectively, students reported that they recognized that the knowledge attained was transferrable to their practice as future nurses." (page 57)		Barriers identified related to "technical challenges associated with connecting to virtual virtual platform, successÂ­ fully transitioning students into and back out of breakout groups, or smoothly starting and running the vSim or YouTube videos. ......[faciliators]T students appreciated the opportunity to apply their knowledge for specific patients [portrayed in the vSims, ATI and YouTube video]…	0.25	Exclude: Exclude : This paper reports â€œstudent evaluationsâ€ but has minimal (or absent) detail on the data, sample, ethics, potential bias or limitations the score is only 25%. Essentially, it seems to report evaluations from a course, but without any formal approach to the study design. There is not sufficient level of evidence for inclusion.
A Web-Based Serious Game on Delirium as an Educational Intervention for Medical Students: Randomized Controlled Trial.	Buijs-Spanjers, K. R. Hegge, H.H., Jansen, C. J. Hoogendoorn, E., de Rooij, S.E. Netherlands	Year published 2018 JMIR serious games 6(4):e17	to gain insight into whether the serious game , Delirium experience is suited as an educational intervention	three arm randomised control trial	Delirium Experience	Serious game is an interactive learning strategy whereby participants are actively involved in playing a video game (video simulation) . It is based on the premise of experiential learning whereby people learn by experiencing and doing. In this situation, one cohort, the game group played the delirium experience. Video focuses on two perspectives, the patient experiencing delirium and the the hea…	University Medical Centre Groningen	Purposive sampling. Participants had to (1) be in their third year of preclinical education in December 2016; (2) sign up for the practical on delirium; and (3) sign the informed consent form. SPSS 23.0 (IBM Inc) for stratified block randomization (block size of 6) to allocate participants into one of the three research groups.	Preclinical n=156 students in 3rd year of Bachelor of Medical Sciences degree. Game group, n=51; Control D group, n=51; Control A group, n=55. (there was a whole class number of 176 but 20 declined to sign the informed consent so were not included in the research)	The median age (interquartile range [IQR] 25-75) of all participants was 20 (20-21) years, and 75% (117/156) participants were females.	Baseline form completed with questions on sex, age, experience with older pts, pts with delirium, learning community and self reported knowledge on delirium and attendance at lecture. Primary and secondary outcome measures were assessed directly after the intervention or control condition. Primary outcome: assessment of skills acquired by students in advising care for pts with delirium..how would…	n/a	"Checked data for normality by judging histograms, skewness,and kurtosis... analyzed discrete variables using chi-square test. Continuous variables were analyzed using one-way analysis of variance (ANOVA) in case of normal distribution and Kruskal-Wallis in case of a nonnormal distribution. P<.05 was considered statistically significant for the results of the chi-square and one-way ANOVA or Krusk…	The Game group scored higher with a median (interquartile range) of 6 (4-8) for given recommendations and learning motivation and engagement compared with the Control D (1, 1-4) and A (0, 0-3) groups (P<.001). Game group scored higher (7, 6-8) on self-reported knowledge compared with the Control A group (6, 5-6; P<.001). No differences between the groups regarding delirium screening (P=.07) and r…	n/a	The design of the game allowed the players to practice caring for patients (which facilitates learning) but on the flip side its design did not support recognising delirium. The game facilitates skills development in caring for the patient with delirium. Watching the video did help players become more familiar with the behaviour of pts with delirium. The game does provide for learning in a safe e…	0.88	Include. Provides useful information on the effects of the educational intervention.
Dark Play of Serious Games: Effectiveness and Features (G4HE2018)	Buijs-Spanjers, K. R., Hegge, H. H. M., Cnossen, F., Hoogendoorn, E., Jaarsma, D. A. D. C., & de Rooij, S. Netherlands E	Games for Health Journal	'1 ) To examine the potential differences between dark play and normal play on game effectiveness regarding abilities in advising care for delirious patients, learning motivation and engagement, and attitude towards delirious patients. 2) To explore the use of different game features between the two types of play on empathy for the patient, self-efficacy in the learning, and consequences of care.'	Two arm randomised controlled trial to study game effectiveness including a qualitative component to explore dark and normal play componenets.	The Delirium Experience	Players experience 4 days as a caregiver and thr corresponding nights as the patient of someone with delirium, including different actions available re care. Depending on actions chosen, delirium could vary by severity and get different options the following day. Feedback given at the end on how their care could improve before they switch to patient perspective.	Optional conventional lecture followed by having 2 opportunities to play the serious game - first for practice and the second randomised to either dark or normal play versions. No details on how game was played (e.g. on own devices or university provided or both?)	All students on the practical were invited to participate (157/159 students gave consent to participate)	Third year Bachelor of Medical Sciences enrolled on an elective practical on delirium.	Dark play = 85 and Normal play = 72. Median age = 20 Gender = 83% Women Previous experience with older patients = 35.2% (DP = 37.2% and NP = 32.8%) Experience with delirious patients = 10 Lecture attended = 90	Pre-defined rubric to assess delirium recommendations (O = not correct, 1 = topic mentioned, 2 non-specific recommendation or 3 = specific recommendations) Motivation and Engagement Questionnaire Delirium Attitude Scale	Open ended questions via Survey monkey on experience of different features of dark play.	Continuous variables analysed by independent sample t-tests where normal distribution and Mann-Whitney U test in case of non-normal distribution. Open ended questions analysed thematically using Atlas.ti using constant comparative coding	No difference on given recommendations, measures of learning motivation and engagement and attitude between two arms.	Patient and nurse perspective, patient experience and response and video of hallucinations influence ability to empathise with delirious patient. Practicing what do do during gaming and getting feedback were important as well as interaction practice with patients and being able to see the consequences of care.	More feedback and more patient perspective and response cited in both arms of study, as well as options as a patient and more information and explanation on options and why a course of action may be correct or not (qual data) Freedom of choice seems to be an important facilitator of learning in serious gaming Realistic (non cartoon) images and videos were cited as preferred for learning during th…	0.78	Include
The influence of a serious game's narrative on students' attitudes and learning experiences regarding delirium: an interview study	Buijs-Spanjers,K.R. , Harmsen, A, Hegge, H.H, Jorinde, Spook, E., de Rooij, S.E. and Jaarsma, D. A.D.C. Netherlands	Year of publication 2020 , BMC medical education 20(1):289	to explore aspects that could potentially play a role in enhancing students' attitudes and learning experiences regarding delirium by making use of a serious game's narrative	A qualitative descriptive design	The delirium experience	Serious game, a learning environment with an interactive application. Serious games are learning environments with an interactive application which allows the user to 'play the game' but its purpose is more than just playing as it aims to educate. This delirium experience game focuses on the narrative aspect of an interactive educational game. The experiential aspect of this enables students to l…	Vocational Nursing school and a University medical centre	Purposive (for student nurses) , Convenience (for medical students)	n= 16, 7 vocational student nurses & 9 MSc of medical science students	14 female, 2 male, aged between 16-27 years; years of education: student nurses were 1yr, medical students (4years x 5 stds; 5 years x1 std; six years x 3 stds)	not applicable	semi-structured interviews	thematic inductive content analysis with constant comparison	Not applicable	4 aspects affecting attitudes and learning experiences : 1) perspectives of the characters, 2) interactivity to experiment, 3) realism, 4) feedback. "The patientâ€™s and nurseâ€™s perspective, interactivity to experiment, realistic views on care options, and feedback on care actions were important for enhancing students' attitudes and learning experiences regarding delirium. Students felt these a…	Facilitators: having both perspectives helped students to be more involved in the narrative and increased awareness of the consequences of their actions as health care professionals; the interactive experience made the experience more 'real' and lead to better understanding, more powerful than reading about an experience and also helped them understand what can hinder or help in care delivery and…	0.88	Include, useful information on the benefits of using such an educational tool to engage students and enhance learning. Paper scored highly on quality appraisal.
Reasons to Engage in and Learning Experiences From Different Play Strategies in a Web-Based Serious Game on Delirium for Medical Students: Mixed Methods Design.	Buijs-Spanjers, K.R., Hegge, H.H., Cnossen, F., Jaarsma, D.A., de Rooij, S.E. Netherlands	Year published 2020 JMIR serious games / 020;8(3):e18479	"to investigate potential differences in the characteristics of medical students who have the opportunity to choose normal or dark play in a serious game. This study also aimed to compare their reasons for choosing a play strategy and their perceptions of what they learned from their game play."	Mixed methods design	The Delirium Experience	In this context, serious games are educational interventions which promote experiential learning within a safe environment where learners can practice and there is no risk to real patients. Serious games are "playful learning experiences that can be applied to real life settings" (2nd page). There is active involvement of the learner. The learner has the autonomy to experiment with different care…	University Medical Center Groningen (UMCG)	Not stated but seems to be purposive as all students at the beginning of their clerkship were asked to participate in the study, between January 2018-2019.	Stated that they were undergraduate students, specifically first-year students of the masterâ€™s program in medicine of the UMCG who were at the start of their psychiatry clerkship. Medical student (n=160) of this 89 normal play and 71 dark play.	Male students (26/160, 56.5%) chose dark play significantly more often than female students (45/160, 39.5%; P=.049). Of the 160 participants, â€œ89 (56%) chose to play The Delirium Experience in normal play, and 71 (44%) chose dark play. â€¦46 (46/160,29%) male and 114 (114/160, 71%) female students, which is representative of the general student population of the masterâ€™s program in medicine o…	Self reported knowledge on delirium measured on a scale of 0-10 (the higher the score, the more perceived knowledge). Marks>/=5.5. considered sufficient, less than this insufficient. Attitudes were measured on "Delirium Attitude Scale" (19items scored on a 7point Likert scale, scores ranging from 19-133) . The higher the score, the more positive attitude. Learning experiences measured on "Learnin…	Open ended questions included to discover reasons why participants choose normal or dark play, (â€œWhy did you choose to play The Delirium Experience in normal or dark play?â€ and â€œWhat new insights did you gain while playing The Delirium Experience for the second time?â€)	Triangulation during the interpretation of the findings to converge both quantitative and qualitative outcomes in a mixed-method design. Concurrently gathered quantitative and qualitative data but these datasets analyzed separately. Quantitative Analysis: Data checked for normality by judging histograms, skewness and kurtosis. To test for differences between participants who chose to engage in no…	No significant differences in self-reported knowledge on delirium, attitudes towards patients with delirium before playing, or learning motivation and engagement after playing in relation to the mean scores in participants who chose to play normal or dark play.	Q 1: Choosing to play normal or dark play 3 themes. Theme 1) "learn about delirium care", a)Normal how to provide good care and see progression of delirium & develop insights into how to reduce severity; b)dark play...wanted insights into patient's experience, to see progression and understand how & why severity occurs. Theme 2) both , to have a different experience to their first one, felt it wo…	Interactive nature of the game facilitated learning and helped to develop insights into the experience... experiential learning is useful. Barrier for some was that they felt the feedback was lacking and/or unclear	0.78	Include as it provides good information on what is useful in a digital learning experience, it provides a clear description of the intervention. Good quality paper.
Use of an online curriculum to teach delirium to fourth-year medical students: A comparison with lecture format	Chao S.H.; Brett B.; Wiecha J.M.; Norton L.E.; Levine S.A.USA	Journal of American Geriatrics Society	To design, deliver and test if an online curriculum on delirium diagnosis, evaluation and management would be as effective as a live lecture for 4th year Medical students.	Control Cohort study (compared different years of live lecture (2004 - 2005) vs online curriculum 2005 - 2006). Lecture and online learning were mandatory at time of administration over a 4 week clerkship in Geriatrics and Home Medical Care.	Not specific	Same content as original 1 hour lecture however delivered online which can be on their own time though there is a scheduled half day sessions. Two modules - 1 on epidemiology, risk factors and diagnosis and the second on evaluation, management and prevention. Case study family with person with delirium interwoven through information, with ungraded MCQs with one single correct answer are present w…	Web-page with videos, slides, quizzes and feedback built in.	Convenience - all students were mandated to undertake the online learning, all those interested completed the pre-test and post-test surveys.	4th year medical students		Pre and post tests were identical - consisted of case-based short-answer test questions including identification of the issue and differential diagnosis for both types of delirium as well as additional information they would like from physical examination as well as what are effective measures for a patient with hyperactive delirium. Total possible score = 34 and lowest was -8. reliability checks…		Independent t-test of section difference scores and difference scores were conducted to compare online group with the lecture group.	Online group = 2.21 point difference between pre and post-test (P <.0001) with significance for the problem and management sections. For the lecture group, differences between pre and post-test was significant for management section only. No statistically significant differences according to section (problem, diagnosis, history and management) or on the test as a whole.		Online proved to be equivalently successful to traditional lecture on teaching delirium evaluation and management, with students with online learning showing better ability to suggest options for patient management, especially when it came to identifying the problem as delirium. Those who had online learning were more likely to place a delirious patient in a cardiac chair. Given relative advantag…	0.68	Include
Online geriatric education for health professions students	Gleason, L.J., Shah, A., Leipzig, R.M., Ramaswamy, R. USA	Journal of the American Geriatrics Society / 2022;70(9):2725-2727	to describe "the extent and pattern of use of AG cases and the level of satisfaction stratified by discipline, to inform the growth of AG to be inclusive of the various HP students' professional competencies" (p 2725)	Mixed methods	Online geriatric education for health professions students	case on delirium ..competency based peer reviewed online case based module with "embedded engagement questions and more recently, self-assessment questions in each case" (page 2725	Aquifer Geriatrics curriculum across several 3 level institutions	survey plus data on HP discipline obtained	29, 891 students	MD students (51.7%), PA (23%), DO (18.6%), and NP (6.7%) learners.	Case completion, HP discipline obtained during programme enrollment	user satisfaction using three end of case questions (27 cases) using 5 point Likert scale	no described	Delirium case completion was noted in the top five among MD, DO and PA groups, but not for NP students.		Virtual learning has been demonstrated as an effective way to teach geriatrics. Barriers/limitations : lack of information about how AG cases were integrated into the curriculum and assigned by course directors in individual institutions and disciplines, which could impact overall usage and satisfaction.	0.28	Exclude: This appears to be an analysis of a dataset generated by users of an intervention, and accessed by paid members of a consortium of that intervention developer. Essentially, this reports user data of an intervention, rather than a study focused on any particular research question. The questions addressed are what are the most popular aspects of the intervention (as in the most frequently …
Using an E-learning activity to enhance student nurses' understanding of cognitive impairment.	Kalogirou, M.R., Dahlke, S., Pietrosanu, M. Hunter, K.F. Canada	Nurse Education Today 108, 105167 , 2022	To test if the cognitive impairment e-learning activity could improve student nurses' knowledge of cognitive impairment about assessing and managing the needs of older people who are experiencing cognitive impairment and whether they would find the style of learning beneficial	A quasi-experimental pre-post-test design	Cognitive impairment e-learning activity	authors "developed a cognitive impairment e-learning activity using game elements and simulated learning through case studies for student nurses about to enter their first clinical placement. The e-learning activity followed social learning theory principles in that it included positive modeling of nursing practices in video clips to capture seeing, hearing and observing positive nursing practice…	One large Western Canadian university	Voluntary, opt in basis; teacher would be be informed whether they participated or not; consent given due to completion of quiz with ethical approval	166 students out of a possible 368 students. Of this 10 did not have viable data, resulting in 156 responses i.e. 42.4%.	Second year nursing students in the four-year baccalaureate degree program, second year nursing students in the bilingual four-year baccalaureate degree program, and first year nursing students in the two-year after-degree nursing program. 133 self- identified as female and 23 self-identified as male. Age ranged from 18 to 47 years old with an average age of 21 years old.	a 12 item true or false quiz, pre/post quiz and a feedback survey . 4 questions were adapted from 'knowledge about older people' quiz, 8 questions developed from current gerontological literature. Feedback survey: "demographic questions, four Likert scale questions with five items each (1 = strongly disagree, and 5 = strongly agree) inquiring about student experiences with the learning activity a…	Feedback survey with qualitative feedback on " five long-form questions. The questions were: 1) what did you like most about the acÂ­tivity; 2) what did you like the least about the activity; 3) how can we improve the activity; 4) was the format of the module helpful in learning about older people and 5) anything else you would like to tell us?" page 4.	statistical testing using paired t-test t (p < 0.001 and an average score increase of 1.12 out of nine) â€œDescriptive statistics summarizing student performance on each item of the cognitive impairment quiz (prior to and after completion of the e- learning activity) and the feedback survey are both presented. The latter includes Spearman's correlation to measure association between learning outc…	students' knowledge about cognitive impairment in older people increased following the e-learning activity.	Students also offered qualitative feedback that identified the activity as both helpful and as an enjoyable way to learn and provided suggestions for improvement.	Facilitators "participants enjoyed the videos, the questions posed throughout the learning activity and the scenarios at the end. They also liked the ability to self-pace, found it engaging and felt like they learned the material" Videos had clear examples; being self directed was effective. Barriers "Some participants felt the learning activity was too long and contained too many videos that see…	0.83	Include. High quality paper with detailed information on an online e learning activity.
Construction of a Postoperative Delirium Experience System for Nursing Student Education Using VR and HMD	Matsuura, J, Kunii, T.,Teranishi, K.,Tatsuana, H. Noborio, H.Japan	IEEJ Transactions on Electronics, Information and Systems	The purpose of this study is to quantitatively clarify the physiological and psychological changes that occur when university students of nursing majors experience delirium using VR.	Observational cohort study	Oculus Quest2 as VR viewing device	Use of the head-mounted display Oculus Quest2 as the VR viewing device (see Fig.1).a 12-minute video of a VR delirium simulation experience using Unity. Images included Cockroaches crawling on the ceiling. The ceiling is approaching. A person wearing protective clothing Appears at the foot of the bed. Soldiers are coming. The image changes every 2 minutes. (photos of VR images provided). The cont…	Use of the head-mounted display Oculus Quest2 as the VR viewing device (see Fig.1). Data were collected from the ICU beds in the ICU nursing training room at a nursing university.	Convenience	The subjects were 18 students, 6 students in each grade from 2nd to 4th grade nursing majors.	The breakdown was 2nd grade (1 male, 5 females), 3rd grade (3 males, 3 females), and 4th grade (6 females). Their ages ranged from 19 to 22. The average age of the subjects was 20.3 years.	Answer the questionnaire survey (POMS2) before viewing the created VR delirium simulation video. (3) Measurement of changes in the autonomic nervous system while watching VR delirium simulation video. (4) After viewing the VR delirium simulation video, the subjects were asked to complete a questionnaire (POMS2). Psychological data was collected anonymously using POMS2 (Profile of Mood Scale short…	Not outlined - but some free text reported from psychological test.	For autonomic changes, two-way analyzes of the variables by Friedman's ranking with matched samples were performed. The significance level was set at 5%. For psychological variables, A Wilcoxon signed rank sum test was performed on each score. The significance level was set at 5%. The software used was SPSS Ver.26.	Between each mean of autonomic balance (LF/HF) no significant difference was observed For psychological items, significant differences were observed in all items	Impressions of the subjects after experiencing delirium simulation. The impressions of the subjects after viewing the VR images were ``I want to be close to the delirium patient,'' and ``I am so scared and in pain. I didn't know that I was a patient.", "I want to be by your side." I really understood the feeling of taking off the tube and going on a rampage.â€	Facilitators 12 min VR appears to improve empathy for patients experience 12 min VR experience had an impact on all areas of psychological profile tool Barrier/limitation VR does not illustrate a change in autonomic response of students. Can be challenging to elicit and then replicate the actual experiences faced by people who have active delirium	0.75	Include
Changes in the Perception of Postoperative Delirium before and after a Simulated Experience of Postoperative Delirium in Nursing Students	Matsuura, J. Teranishi, K. Noborio, H. Kunii, T, Tatsuana, H.Japan	ICIIBMS - Int. Conference Intell. Informatics Biomed. Sc	se Unity to recreate the hallucinations and auditory hallucinations experienced by patients who develop delirium, and to use VR to reveal the changes in perception of delirium before and after the simulated experience of delirium to nursing college students.	Observational cohort study	Oculus quest head-mounted display with VR images of delirium	A 12 minute simulated experience of postoperative delirium was created by recreating an ICU at night using Unity (VR headmounted set) and the following scenes were set in the 12 min period - cockroaches on the ceiling, the ceiling approaching, a person wearing a protective suit, and soldiers attacking.	Mock ICU setting in a university	Convenience	17 second- to fourth-year students at a nursing college	Available in sister paper, not in this one*	Amount of speech during the interview as compared between before and after the VR experience and were analysed quantitatively using text mining and statistics.	N/A	Comparative analysis of the duration, volume and content of speech before and after VR viewing for each student. Wilcoxon's rank sum test, morphological analysis, and Hierarchical cluster analysis were also used.	No significant differences were observed for questions 1 and 2 before and after (0.758 and 0.813) the simulation. There was an overwhelming increase in the number of subjects who were aware of the patientsâ€™ perceptions and made comments about their anxiety and fearful feelings. This is similar to the results of a study of studentsâ€™ experiences with schizophrenia (Kameyama, 2006), which found …	N/A	Facilitators A short VR experience can increase empathy in nursing students for people with delirium A short VR experience will likely make nursing students feel like they want to remain close to a person with delirium after experiencing the images they see. Barriers There is a lack of control group regarding VR and impact on empathy and insight into what someone with delirium might be experienci…	73	Include
The 5 MÊ¼s and More: A New Geriatric Medical Student Virtual Curriculum During the COVID-19 Pandemic	Michener, A. Fessler, E. Gonzalez, M and Miller, RK USA	Journal of American Geriatrics Society	To describe the design, implementation, and evaluation of our novel virtual geriatrics elective	Descriptive account/case study (of curriculum) of an optional elective designed for online delivery	2-week multimodal virtual geriatrics elective	Each day of course instruction included a combination of short online didactics (presented live or prerecorded), readings, podcasts, interactive cases, discussion board posts, and virtual group discussion. Canvas was used to organise the course and assignments were based on 5 Ms (medications, mobility, mind, multicomplexity and what Matters most). Content Multimedia with Discussion Posts We selec…	Virtual - students could study from anywhere with internet	Convenience survey	Clerkship' students (in electives following first 2 years of medical school). 23/34 attendees responded to the survey (67.6%)	All students had completed at least one clinical clerkship and were in their second (n = 25), third (n = 8), or fourth (n = 1) year of medical school.	Distributed an optional and anonymous survey via Qualtrics asking students to rate course components and their experience on a 5-point Likert scale after completion of the module. In addition there was a dedicated Canvas discussion board for real-time feedback	Open ended questions on course feedback	Descriptive analysis	Overall, 95.6% of respondents agreed (somewhat agreed or strongly agreed) that the course was well organized and objectives were clear (n = 22). We asked respondents to evaluate the different course modalities. A total of 74% agreed that the discussion posts enhanced learning (n = 17), 83% agreed that the Aquifer cases enhanced learning (n = 19), 74% agreed that the group activities enhanced lear…	Open-ended course feedback highlighted new appreciation for geriatric principles, especially the 5 Mâ€™s framework and polypharmacy/deprescribing. Feedback also included a range of opinions regarding different teaching modalities. One recurring theme was a preference for small group discussion	Facilitators :A 2 week online multi-modal elective on geriatrics enabled students to feel more prepared to take care of older adults, a new appreciation for geriatric principles and especially the 5Ms framework and polypharmacy/deprescribing. Covid-19 context at time of running the study increased student engagement with the course. A blend of synchronous and asychronous learning catered for a va…	0.65	Include
Evaluation of a delirium awareness podcast for undergraduate nursing students in Northern Ireland: a preâˆ’/post-test study.	Mitchell, G. Scott, J. Carter, G and Brown-Wilson, C.UK	BMC Nursing	To evaluate the effect of a delirium awareness podcast on undergraduate nursing student knowledge and confidence related to the condition in Northern Ireland.	Pre and post design to investigate the impact of a podcast on nursing care for someone with delirium.	Delirium awareness podcast, co-produced with people with experience of delirium, expert clinicians and academic staff.	The MP3 podcast was available via Canvas Learning Management System and embedded with two real-life stories from the experiences of the podcaster. These stories focused on a hospitalised patient living with hyperactive delirium (introduced approximately 1 min into the podcast) and a care home resident living with persistent hypoactive delirium (introduced approximately 40 min into the podcast). T…	Available via Canvas so students could access from wherever suited them.	Convenience	Year 1 nursing students	All nursing students had completed two clinical placements, lasting 10 weeks in total and were enrolled on one of 4 pathways (adult nursing, mental health nursing, children's nursing or learning disability nursing)	35 item Delirium Knowledge Questionnaire (DKQ) Three-item preâˆ’/post questionnaire about their perceived confidence of nursing patients with delirium. This short questionnaire was co-designed by people who had experienced delirium. The questionnaire asked students to rate their confidence about recognition, management and communicating with family members about delirium using Likert scale items.…	N/A	Descriptive statistics for pre and post test scores for DKQ, perceived professional confidence questionnaire and podcast evaluation post-test only. Inferential statistical analysis included differences on 3 core sections of DKQ and on the three statements regarding perceived professional confidence about delirium - dependent paired t-tests were used to establish statistical significance. The aver…	Response rate was high - 93.13% (298/320) Overall average score of DKQ showed a significant increase of 11.54% (p<0.001) between pre and post test with SD of 3.24 pre-test and 2.43 post test. This included improvements in knowledge about delirium (7.78%), Delirium aetiology improved by 13.34% and knowledge of prevention and management improved by 12.81%. Student perceived professional confidence …	N/A	Facilitators Clear presentation of material facilitates learning on knowledge and confidence about delirium for nursing students. Most students would recommend podcasts as a valuable way to learn about delirium to other students Being able to re-visit online material was an advantage to learning Barriers Optimal length of time for a podcast varied by student	0.83	Include
